# Supplementary material for: Radiomics Analysis on Gadoxetate Disodium-Enhanced MRI Predicts Response to Transarterial Embolization in Patients with HCC
Source: Diagnostics (Basel). 2022 May 24;12(6):1308. doi: 10.3390/diagnostics12061308 (PMC9221802; doi:10.3390/diagnostics12061308)
Supplement: Supplementary file 1 [file diagnostics-12-01308-s001.zip]

Archive with 1 entries (1 files):
- diagnostics-1685612-supplementary.pdf
